# Supplementary material for: Ecuador Towards Zero Leprosy: A Twenty-Three-Year Retrospective Epidemiologic and Spatiotemporal Analysis of Leprosy in Ecuador
Source: Trop Med Infect Dis. 2024 Oct 19;9(10):246. doi: 10.3390/tropicalmed9100246 (PMC11511082; doi:10.3390/tropicalmed9100246)
Supplement: Supplementary file 1 [file tropicalmed-09-00246-s001.zip]

Archive with 1 entries (1 files):
- Supplement 1.xlsx
