# Supplementary material for: Ecuador Towards Zero Leprosy: A Twenty-Three-Year Retrospective Epidemiologic and Spatiotemporal Analysis of Leprosy in Ecuador
Source: Trop Med Infect Dis. 2024 Oct 19;9(10):246. doi: 10.3390/tropicalmed9100246 (PMC11511082; doi:10.3390/tropicalmed9100246)
Supplement: Supplementary file 1 [file tropicalmed-09-00246-s001.zip › Supplement 1.xlsx]

## Sheet: Sheet1
Province	Cantons	Population 2000	Cases 2000	Incidence Rate 2000	Population 2001	Cases 2001	Incidence Rate 2001	Population 2002	Cases 2002	Incidence Rate 2002	Population 2003	Cases 2003	Incidence Rate 2003	Population 2004	Cases 2004	Incidence rate 2004	Population 2005	Cases 2005	Incidence Rate 2005	Population 2006	Cases 2006	Incidence Rate 2006	Population 2007	Cases 2007	Incidence Rate 2007	Population 2008	Cases 2008	Incidence Rate 2008	Population 2009	Cases 2009	Incidence rate 2009	Population 2010	Cases 2010	Incidence Rate 2010	Population 2011	Cases 2011	Incidence Rate 2011	Population 2012	Cases 2012	Incidence Rate 2012	Population 2013	Cases 2013	Incidence Rate 2013	Population 2014	Cases 2014	Incidence rate 2014	Population 2015	Cases 2015	Incidence Rate 2015
Azuay	CAMILO PONCE ENRIQUEZ	15580	0	0	8881	0	0	16104.4	0	0	16392.9	0	0	16686	0	0	16982.8	0	0	17292.4	0	0	17610	0	0	17925	0	0	18246.2	0	0	21998	0	0	18626	0	0	18977.1	0	0	19328.7	0	0	19681	0	0	20033	0	0
Azuay	CHORDELEG	10712.2	0	0	10859	0	0	11072.8	0	0	11271.1	0	0	11472.7	1	87.1633	11676.8	0	0	11889.7	0	0	12108	0	0	12324.6	0	0	12545.4	0	0	12577	0	0	12806.6	0	0	13048	0	0	13289.7	0	0	13531.9	0	0	13774	0	0
Azuay	CUENCA	451730	1	2.21371	417632	0	0	466935	0	0	475298	0	0	483799	2	4.13395	492404	0	0	501381	3	5.98348	510590	3	5.87556	519722	2	3.84821	529035	0	0	505585	0	0	540047	0	0	550226	0	0	560421	0	0	570634	1	1.75244	580843	1	1.72164
Azuay	EL PAN	2700.74	0	0	3075	0	0	2791.65	0	0	2841.65	0	0	2892.48	0	0	2943.92	0	0	2997.59	0	0	3052.65	0	0	3107.25	0	0	3162.93	0	0	3036	0	0	3228.76	0	0	3289.62	0	0	3350.58	0	0	3411.64	0	0	3472.67	0	0
Azuay	GIRON	11321.3	0	0	12583	0	0	11702.3	0	0	11911.9	0	0	12125	0	0	12340.6	0	0	12565.6	0	0	12796.4	0	0	13025.3	0	0	13258.7	0	0	12607	0	0	13534.7	0	0	13789.8	0	0	14045.3	0	0	14301.3	0	0	14557.1	0	0
Azuay	GUACHAPALA	3040.6	0	0	3125	0	0	3142.94	0	0	3199.24	0	0	3256.45	1	307.083	3314.37	0	0	3374.8	0	0	3436.79	0	0	3498.25	0	0	3560.94	0	0	3409	0	0	3635.06	0	0	3703.58	0	0	3772.2	0	0	3840.94	0	0	3909.66	0	0
Azuay	GUALACEO	37440.3	0	0	38587	1	25.9155	38700.5	0	0	39393.7	0	0	40098.2	0	0	40811.4	0	0	41555.4	0	0	42318.7	0	0	43075.6	0	0	43847.5	1	22.8063	42709	0	0	44760.2	0	0	45603.9	0	0	46448.8	0	0	47295.3	0	0	48141.4	1	20.7721
Azuay	NABON	13859.6	0	0	15121	0	0	14326.1	0	0	14582.7	0	0	14843.5	0	0	15107.5	0	0	15383	0	0	15665.5	0	0	15945.7	0	0	16231.4	0	0	15892	0	0	16569.3	0	0	16881.6	0	0	17194.4	0	0	17507.7	0	0	17820.9	0	0
Azuay	OÑA	3086.09	0	0	3231	0	0	3189.97	0	0	3247.11	0	0	3305.18	0	0	3363.97	0	0	3425.29	0	0	3488.21	0	0	3550.59	0	0	3614.22	0	0	3583	0	0	3689.45	0	0	3758.99	0	0	3828.64	0	0	3898.41	0	0	3968.15	0	0
Azuay	PAUTE	22637	0	0	23106	0	0	23399	0	0	23818.1	0	0	24244.1	0	0	24675.3	0	0	25125.1	0	0	25586.6	0	0	26044.2	0	0	26510.9	0	0	25494	1	39.2249	27062.7	0	0	27572.9	0	0	28083.7	0	0	28595.5	0	0	29107.1	0	0
Azuay	PUCARA	9536.02	0	0	11501	0	0	9857	0	0	10033.6	0	0	10213	0	0	10394.7	0	0	10584.2	0	0	10778.6	0	0	10971.3	0	0	11167.9	0	0	10052	0	0	11400.4	0	0	11615.3	0	0	11830.5	0	0	12046.1	0	0	12261.6	0	0
Azuay	SAN FERNANDO	3545.67	0	0	3961	0	0	3665.02	0	0	3730.66	0	0	3797.38	0	0	3864.92	0	0	3935.39	0	0	4007.67	0	0	4079.35	0	0	4152.45	0	0	3993	0	0	4238.88	0	0	4318.78	0	0	4398.8	0	0	4478.96	0	0	4559.09	0	0
Azuay	SANTA ISABEL	17178	0	0	18015	0	0	17756.2	0	0	18074.3	0	0	18397.5	0	0	18724.7	0	0	19066.1	1	52.4491	19416.3	0	0	19763.6	0	0	20117.7	0	0	18393	0	0	20536.5	0	0	20923.6	0	0	21311.2	0	0	21699.6	0	0	22087.8	0	0
Azuay	SEVILLA DE ORO	4780.42	0	0	5234	0	0	4941.33	0	0	5029.84	0	0	5119.8	0	0	5210.86	0	0	5305.86	0	0	5403.31	0	0	5499.95	0	0	5598.51	0	0	5889	0	0	5715.04	0	0	5822.76	0	0	5930.65	0	0	6038.73	0	0	6146.76	0	0
Azuay	SIGSIG	23121.4	0	0	24635	0	0	23899.7	0	0	24327.8	0	0	24762.8	0	0	25203.3	0	0	25662.8	2	77.934	26134.1	0	0	26601.5	0	0	27078.2	0	0	26910	0	0	27641.8	0	0	28162.9	0	0	28684.7	0	0	29207.4	0	0	29729.9	0	0
Azuay	Total	630269	1	1.58662	599546	1	1.66793	651484	0	0	663153	0	0	675013	4	5.92581	687019	0	0	699544	6	8.57702	712393	3	4.21116	725134	2	2.75811	738128	1	1.35478	712127	1	1.40424	753493	0	0	767695	0	0	781919	0	0	796169	1	1.25601	810412	2	2.46788
Bolivar	GUARANDA	77331.2	0	0	81643	4	48.9938	79934	0	0	81366	0	0	82821.1	0	0	84294.4	0	0	85831.2	0	0	87407.7	2	22.8813	88971	0	0	90564.8	2	22.0836	91877	4	43.5365	95247.8	0	0	96246.1	0	0	97224.2	0	0	98177.2	0	0	99105.2	0	0
Bolivar	CHILLANES	15965.2	0	0	18685	0	0	16502.5	0	0	16798.2	0	0	17098.6	0	0	17402.7	0	0	17720	0	0	18045.5	0	0	18368.2	0	0	18697.3	0	0	17406	0	0	19664.1	0	0	19870.2	0	0	20072.1	0	0	20268.9	0	0	20460.4	0	0
Bolivar	CHIMBO	13235.4	0	0	15005	1	66.6445	13680.9	0	0	13926	0	0	14175	0	0	14427.2	0	0	14690.2	0	0	14960	0	0	15227.6	0	0	15500.4	0	0	15779	0	0	16301.9	0	0	16472.7	0	0	16640.1	0	0	16803.2	0	0	16962.1	0	0
Bolivar	ECHEANDIA	10705.5	0	0	10951	0	0	11065.8	0	0	11264.1	0	0	11465.5	0	0	11669.5	0	0	11882.2	0	0	12100.5	0	0	12316.9	0	0	12537.5	0	0	12114	0	0	13185.8	0	0	13324	0	0	13459.5	0	0	13591.4	0	0	13719.8	0	0
Bolivar	SAN MIGUEL	23518.9	0	0	26747	0	0	24310.5	0	0	24746	0	0	25188.6	0	0	25636.6	0	0	26104	0	0	26583.5	1	37.6173	27058.9	0	0	27543.7	0	0	27244	0	0	28967.9	0	0	29271.5	0	0	29569	0	0	29858.8	0	0	30141.1	0	0
Bolivar	CALUMA	11284.2	0	0	11074	0	0	11664	0	0	11873	0	0	12085.3	0	0	12300.3	0	0	12524.6	0	0	12754.6	0	0	12982.7	0	0	13215.3	0	0	13129	0	0	13898.6	0	0	14044.3	0	0	14187	0	0	14326.1	0	0	14461.5	0	0
Bolivar	LAS NAVES	5214.66	0	0	5265	0	0	5390.18	0	0	5486.74	0	0	5584.86	0	0	5684.21	0	0	5787.84	0	0	5894.15	0	0	5999.57	0	0	6107.04	0	0	6092	0	0	6422.83	0	0	6490.15	0	0	6556.1	0	0	6620.37	0	0	6682.94	0	0
Bolivar	Total	157255	0	0	169370	5	29.5212	162548	0	0	165460	0	0	168419	0	0	171415	0	0	174540	0	0	177746	3	16.878	180925	0	0	184166	2	10.8598	183641	4	21.7816	193689	0	0	195719	0	0	197708	0	0	199646	0	0	201533	0	0
Cañar	AZOGUES	63775.5	0	0	64910	1	15.4059	65922.3	0	0	67103	0	0	68303	0	0	69518	0	0	70785.3	0	0	72085.4	1	13.8724	73374.6	0	0	74689.6	0	0	70064	0	0	76252.4	0	0	77682.6	0	0	79124.5	0	0	80573.7	0	0	82029.5	0	0
Cañar	BIBLIAN	18447.5	0	0	20727	0	0	19068.4	0	0	19410	0	0	19757.1	0	0	20108.5	0	0	20475.1	0	0	20851.2	0	0	21224.1	0	0	21604.4	0	0	20817	0	0	22056.5	0	0	22470.2	0	0	22887.3	0	0	23306.4	0	0	23727.6	0	0
Cañar	CAÑAR	51822.1	0	0	58185	0	0	53566.6	0	0	54526	0	0	55501.1	0	0	56488.4	0	0	57518.2	0	0	58574.5	0	0	59622.1	0	0	60690.6	0	0	59323	0	0	61960.5	0	0	63122.7	0	0	64294.3	0	0	65471.9	0	0	66654.9	0	0
Cañar	LA TRONCAL	48780.3	0	0	44268	0	0	50422.4	0	0	51325.5	0	0	52243.4	0	0	53172.7	0	0	54142	0	0	55136.4	0	0	56122.5	0	0	57128.3	0	0	54389	0	0	58323.6	0	0	59417.5	0	0	60520.4	0	0	61628.9	0	0	62742.4	0	0
Cañar	EL TAMBO	8220.97	0	0	8251	0	0	8497.7	0	0	8649.9	0	0	8804.59	0	0	8961.21	0	0	9124.57	0	0	9292.15	0	0	9458.34	0	0	9627.85	0	0	9475	0	0	9829.3	0	0	10013.7	0	0	10199.5	0	0	10386.3	0	0	10574	0	0
Cañar	DELEG	5606.92	0	0	6221	0	0	5795.66	0	0	5899.46	0	0	6004.97	0	0	6111.78	0	0	6223.2	0	0	6337.5	0	0	6450.84	0	0	6566.45	0	0	6100	0	0	6703.85	0	0	6829.58	0	0	6956.35	0	0	7083.76	0	0	7211.75	0	0
Cañar	SUSCAL	4283.74	0	0	4419	0	0	4427.94	0	0	4507.24	0	0	4587.85	0	0	4669.46	0	0	4754.58	0	0	4841.9	0	0	4928.5	0	0	5016.82	0	0	5016	0	0	5121.8	0	0	5217.86	0	0	5314.71	0	0	5412.05	0	0	5509.84	0	0
Cañar	Total	200937	0	0	206981	1	4.83136	207701	0	0	211421	0	0	215202	0	0	219030	0	0	223023	0	0	227119	1	4.40298	231181	0	0	235324	0	0	225184	0	0	240248	0	0	244754	0	0	249297	0	0	253863	0	0	258450	0	0
Carchi	TULCAN	72912.7	0	0	77175	0	0	75367.4	0	0	75367.4	0	0	78089.2	0	0	79478.3	0	0	80926.8	0	0	82413.4	0	0	83887.5	0	0	85390.8	0	0	85818.5	0	0	90453.6	0	0	91309	0	0	92149.9	1	10.8519	92966.7	0	0	93770	0	0
Carchi	BOLIVAR	12523.7	0	0	13898	0	0	12945.4	0	0	12945.4	0	0	13412.9	0	0	13651.5	0	0	13900.3	0	0	14155.6	0	0	14408.8	0	0	14667	0	0	14740.5	0	0	15536.6	0	0	15683.6	0	0	15828	0	0	15968.3	0	0	16106.3	0	0
Carchi	ESPEJO	11817.3	0	0	13515	0	0	12215.1	0	0	12215.1	0	0	12656.3	0	0	12881.4	0	0	13116.2	0	0	13357.1	0	0	13596	0	0	13839.7	0	0	13909	0	0	14660.2	0	0	14798.9	0	0	14935.2	0	0	15067.5	0	0	15197.7	0	0
Carchi	MIRA	10816.5	0	0	12919	0	0	11180.6	0	0	11180.6	0	0	11584.4	0	0	11790.5	0	0	12005.4	0	0	12225.9	0	0	12444.6	0	0	12667.6	0	0	12731	0	0	13418.6	0	0	13545.5	0	0	13670.3	0	0	13791.5	0	0	13910.6	0	0
Carchi	MONTUFAR	25324.1	0	0	28576	0	0	26176.7	0	0	26176.7	0	0	27122.1	0	0	27604.5	0	0	28107.6	0	0	28624	0	0	29135.9	0	0	29658.1	0	0	29806.6	0	0	31416.5	0	0	31713.6	0	0	32005.7	0	0	32289.4	0	0	32568.4	0	0
Carchi	SAN PEDRO DE HUACA	6387.68	0	0	6856	0	0	6602.73	0	0	6602.73	0	0	6841.18	0	0	6962.87	0	0	7089.78	0	0	7220.01	0	0	7349.16	0	0	7480.86	0	0	7518.33	0	0	7924.39	0	0	7999.34	0	0	8073	0	0	8144.56	0	0	8214.94	0	0
Carchi	Total	139782	0	0	152939	0	0	144488	0	0	147076	0	0	149706	0	0	152369	0	0	155146	0	0	157996	0	0	160822	0	0	163704	0	0	164524	0	0	173410	0	0	175050	0	0	176662	1	5.66053	178228	0	0	179768	0	0
Chimborazo	RIOBAMBA	198445	1	5.03917	193315	0	0	205125	0	0	208799	0	0	212533	0	0	216314	0	0	220257	0	0	224303	0	0	228314	0	0	232405	0	0	225741	0	0	244600	0	0	247232	0	0	249809	0	0	252340	0	0	254804	1	3.92459
Chimborazo	ALAUSI	36618.8	0	0	42823	0	0	37851.4	0	0	38529.4	0	0	39218.4	0	0	39916	0	0	40643.7	0	0	41390.3	0	0	42130.5	0	0	42885.4	0	0	44089	0	0	45135.6	0	0	45621.4	0	0	46096.9	0	0	46563.9	0	0	47018.5	0	0
Chimborazo	COLTA	35596.9	0	0	44701	0	0	36795.1	0	0	37454.2	0	0	38124	0	0	38802.1	0	0	39509.5	0	0	40235.2	0	0	40954.8	0	0	41688.7	0	0	44971	0	0	43876.1	0	0	44348.3	0	0	44810.6	0	0	45264.6	0	0	45706.4	0	0
Chimborazo	CHAMBO	10481.2	0	0	10541	0	0	10834	0	0	11028	0	0	11225.2	0	0	11424.9	0	0	11633.2	0	0	11846.9	0	0	12058.7	0	0	12274.8	0	0	11885	0	0	12918.9	0	0	13057.9	0	0	13194	0	0	13327.7	0	0	13457.8	0	0
Chimborazo	CHUNCHI	10560.7	0	0	12474	0	0	10916.2	0	0	11111.8	0	0	11310.5	0	0	11511.6	0	0	11721.5	0	0	11936.8	0	0	12150.3	0	0	12368	0	0	12686	0	0	13017	0	0	13157.1	0	0	13294.2	0	0	13428.9	0	0	13560	0	0
Chimborazo	GUAMOTE	34049.4	0	0	35210	0	0	35195.5	0	0	35825.9	0	0	36466.6	0	0	37115.2	0	0	37791.9	0	0	38486	0	0	39174.4	0	0	39876.3	0	0	45153	0	0	41968.6	0	0	42420.3	0	0	42862.5	0	0	43296.7	0	0	43719.4	0	0
Chimborazo	GUANO	37724.6	0	0	37888	0	0	38994.4	0	0	39692.9	0	0	40402.7	0	0	41121.4	0	0	41871.1	0	0	42640.2	0	0	43402.8	0	0	44180.5	0	0	42851	0	0	46498.7	0	0	46999.1	0	0	47489	0	0	47970.1	0	0	48438.4	0	0
Chimborazo	PALLATANGA	10016.8	0	0	10800	0	0	10353.9	0	0	10539.4	0	0	10727.9	0	0	10918.7	0	0	11117.7	0	0	11322	0	0	11524.5	0	0	11730.9	0	0	11544	0	0	12346.5	0	0	12479.4	0	0	12609.4	0	0	12737.2	0	0	12861.5	0	0
Chimborazo	PENIPE	5867.52	0	0	6485	0	0	6065.02	0	0	6173.66	0	0	6284.06	0	0	6395.84	0	0	6512.44	0	0	6632.06	0	0	6750.68	0	0	6871.63	0	0	6739	0	0	7232.19	0	0	7310.03	0	0	7386.23	0	0	7461.06	0	0	7533.89	0	0
Chimborazo	CUMANDA	11280.8	0	0	9395	0	0	11660.6	0	0	11869.4	0	0	12081.7	0	0	12296.6	0	0	12520.8	0	0	12750.7	0	0	12978.8	0	0	13211.3	0	0	12922	0	0	13904.6	0	0	14054.2	0	0	14200.7	0	0	14344.6	0	0	14484.6	0	0
Chimborazo	Total	390642	1	2.55989	403632	0	0	403791	0	0	411024	0	0	418374	0	0	425816	0	0	433579	0	0	441543	0	0	449440	0	0	457493	0	0	458581	0	0	481498	0	0	486680	0	0	491753	0	0	496735	0	0	501584	1	1.99368
Cotopaxi	LATACUNGA	153020	0	0	143979	0	0	158171	0	0	161004	0	0	163883	0	0	166798	0	0	169839	0	0	172959	0	0	176052	0	0	179207	0	0	170489	2	11.731	185520	5	26.9513	188352	0	0	191179	0	0	193986	0	0	196775	0	0
Cotopaxi	LA MANA	36689.6	0	0	32115	0	0	37924.6	0	0	38603.9	0	0	39294.3	0	0	39993.2	0	0	40722.3	0	0	41470.3	0	0	42211.9	0	0	42968.3	0	0	42216	0	0	44482.1	0	0	45161.1	0	0	45839	0	0	46511.9	0	0	47180.6	0	0
Cotopaxi	PANGUA	18620.5	0	0	19877	1	50.3094	19247.2	1	51.9555	19592	0	0	19942.4	0	0	20297.1	0	0	20667.1	0	0	21046.8	0	0	21423.2	0	0	21807	0	0	21965	0	0	22575.3	0	0	22919.9	0	0	23264	0	0	23605.4	0	0	23944.8	0	0
Cotopaxi	PUJILI	57496.8	0	0	60728	0	0	59432.2	0	0	60496.8	0	0	61578.7	0	0	62674	0	0	63816.5	0	0	64988.8	0	0	66151	0	0	67336.4	0	0	69055	0	0	69708.7	0	0	70772.8	0	0	71835.2	0	0	72889.6	0	0	73937.5	0	0
Cotopaxi	SALCEDO	51289	0	0	51304	0	0	53015.4	0	0	53965.1	0	0	54930.1	0	0	55907.2	0	0	56926.4	0	0	57972	0	0	59008.8	0	0	60066.2	0	0	58216	0	0	62182.3	0	0	63131.6	0	0	64079.2	0	0	65019.8	0	0	65954.6	0	0
Cotopaxi	SAQUISILI	20538.3	0	0	20815	0	0	21229.7	0	0	21610	0	0	21996.4	0	0	22387.7	0	0	22795.8	0	0	23214.5	0	0	23629.7	0	0	24053.1	0	0	25320	0	0	24900.5	0	0	25280.6	0	0	25660.1	0	0	26036.8	0	0	26411.1	0	0
Cotopaxi	SIGCHOS	18041.9	0	0	20722	0	0	18649.2	1	53.6215	18983.3	0	0	19322.8	0	0	19666.5	0	0	20025	0	0	20392.8	1	49.0369	20757.5	0	0	21129.5	0	0	21944	0	0	21873.9	0	0	22207.8	0	0	22541.1	0	0	22872	0	0	23200.8	0	0
Cotopaxi	Total	355696	0	0	349540	1	2.8609	367669	2	5.43968	374255	0	0	380948	0	0	387724	0	0	394792	0	0	402044	1	2.48729	409234	0	0	416567	0	0	409205	2	4.88753	431243	5	11.5944	437826	0	0	444398	0	0	450921	0	0	457404	0	0
El Oro	MACHALA	218275	1	4.58137	217696	2	9.18712	225622	0	0	229664	0	0	233771	0	0	237929	0	0	242267	3	12.383	246717	3	12.1597	251129	2	7.96404	255629	1	3.91192	245972	6	24.393	264834	0	0	268808	0	0	272731	0	0	276601	0	0	280419	3	10.6983
El Oro	ARENILLAS	23137.3	0	0	22477	0	0	23916.1	0	0	24344.5	0	0	24779.9	0	0	25220.6	0	0	25680.4	2	77.8803	26152.1	0	0	26619.8	0	0	27096.9	0	0	26844	0	0	28072.6	0	0	28493.8	0	0	28909.7	0	0	29319.9	0	0	29724.6	0	0
El Oro	ATAHUALPA	5000.17	0	0	5479	0	0	5168.48	0	0	5261.05	0	0	5355.14	0	0	5450.39	0	0	5549.76	2	360.376	5651.7	0	0	5752.77	0	0	5855.86	0	0	5833	0	0	6066.73	0	0	6157.75	0	0	6247.63	0	0	6336.28	0	0	6423.73	0	0
El Oro	BALSAS	5685.12	0	0	5348	0	0	5876.48	0	0	5981.74	0	0	6088.71	0	0	6197.02	0	0	6309.99	0	0	6425.89	0	0	6540.82	0	0	6658.02	0	0	6861	0	0	6897.78	0	0	7001.27	0	0	7103.46	0	0	7204.25	0	0	7303.68	0	0
El Oro	CHILLA	2153.51	0	0	2665	0	0	2226	0	0	2265.87	0	0	2306.39	0	0	2347.41	0	0	2390.21	0	0	2434.11	0	0	2477.64	0	0	2522.04	0	0	2484	0	0	2612.86	0	0	2652.06	0	0	2690.77	0	0	2728.95	0	0	2766.62	0	0
El Oro	EL GUABO	42654.5	0	0	41078	0	0	44090.2	0	0	44879.9	0	0	45682.6	0	0	46495.1	0	0	47342.8	0	0	48212.4	0	0	49074.6	0	0	49954	0	0	50009	0	0	51752.9	0	0	52529.3	0	0	53296.1	0	0	54052.3	0	0	54798.3	0	0
El Oro	HUAQUILLAS	41102.6	0	0	40285	0	0	42486.1	0	0	43247.1	0	0	44020.5	0	0	44803.6	0	0	45620.4	2	43.8401	46458.3	0	0	47289.2	0	0	48136.6	0	0	48285	0	0	49870	0	0	50618.2	0	0	51357	0	0	52085.7	0	0	52804.6	0	0
El Oro	MARCABELI	4891.91	0	0	4930	0	0	5056.57	0	0	5147.14	0	0	5239.19	0	0	5332.38	0	0	5429.6	0	0	5529.33	0	0	5628.22	0	0	5729.07	0	0	5450	0	0	5935.38	0	0	6024.43	0	0	6112.36	1	163.603	6199.09	0	0	6284.65	0	0
El Oro	PASAJE	62393.9	0	0	62959	0	0	64494.1	0	0	65649.3	0	0	66823.3	2	29.9297	68011.9	0	0	69251.8	0	0	70523.9	0	0	71785.1	0	0	73071.5	0	0	72806	0	0	75702.8	0	0	76838.6	0	0	77960.1	0	0	79066.3	0	0	80157.6	0	0
El Oro	PIÑAS	22421.8	2	89.1988	23246	0	0	23176.5	2	43.1471	23591.7	0	0	24013.6	0	0	24440.7	0	0	24886.3	0	0	25343.4	0	0	25796.7	0	0	26258.9	0	0	25988	0	0	27204.5	0	0	27612.7	0	0	28015.7	0	0	28413.2	0	0	28805.4	0	0
El Oro	PORTOVELO	10502.1	0	0	11024	0	0	10855.6	0	0	11050.1	0	0	11247.7	0	0	11447.7	0	0	11656.4	0	0	11870.5	0	0	12082.8	0	0	12299.4	0	0	12200	0	0	12742.3	0	0	12933.4	0	0	13122.2	0	0	13308.4	0	0	13492.1	0	0
El Oro	SANTA ROSA	59642.9	2	33.5329	60388	2	33.1192	61650.5	0	0	62754.8	0	0	63877.1	0	0	65013.3	4	61.5259	66198.5	1	15.1061	67414.5	0	0	68620.1	1	14.573	69849.8	0	0	69036	0	0	72365.1	0	0	73450.8	0	0	74522.9	0	0	75580.3	0	0	76623.4	0	0
El Oro	ZARUMA	20699	0	0	23407	1	42.7223	21395.7	0	0	21778.9	1	45.9159	22168.4	0	0	22562.7	4	177.283	22974.1	0	0	23396.1	1	42.7422	23814.5	0	0	24241.2	0	0	24097	0	0	25114.2	0	0	25490.9	0	0	25863	0	0	26230	0	0	26592	0	0
El Oro	LAS LAJAS	4376.01	0	0	4781	0	0	4523.3	0	0	4604.32	0	0	4686.66	0	0	4770.03	0	0	4856.99	0	0	4946.2	0	0	5034.66	0	0	5124.88	0	0	4794	0	0	5309.43	0	0	5389.09	0	0	5467.75	0	0	5545.33	0	0	5621.86	0	0
El Oro	Total	522936	5	9.5614	525763	5	9.50999	540538	2	1.85001	550220	1	1.81745	560060	2	3.57105	570022	8	14.0345	580414	10	17.2291	591075	4	6.76733	601646	3	4.98632	612427	1	1.63285	600659	6	9.98903	634481	0	0	644000	0	0	653400	1	1.53046	662671	0	0	671817	3	4.4655
Esmeraldas	ESMERALDAS	182781	1	5.47102	157792	0	0	188933	1	5.29287	192318	0	0	195757	1	5.10837	199239	3	15.0573	202871	1	4.92924	206597	0	0	210292	0	0	214060	0	0	189504	0	0	220505	0	0	224344	1	4.45744	228124	0	0	231844	0	0	235493	0	0
Esmeraldas	ELOY ALFARO	38982.5	1	25.6525	33403	1	29.9374	40294.6	0	0	41016.4	0	0	41749.9	0	0	42492.5	0	0	43267.2	0	0	44061.9	0	0	44849.9	0	0	45653.6	0	0	39739	0	0	47028.1	0	0	47846.8	0	0	48653	0	0	49446.3	0	0	50224.5	0	0
Esmeraldas	MUISNE	29303.3	0	0	25080	0	0	30289.6	0	0	30832.1	0	0	31383.6	1	31.8638	31941.8	0	0	32524.1	0	0	33121.5	0	0	33713.8	0	0	34317.9	0	0	28474	0	0	35351.2	0	0	35966.6	0	0	36572.6	0	0	37168.9	0	0	37754	0	0
Esmeraldas	QUININDE	109842	0	0	88337	0	0	113539	0	0	115573	0	0	117640	0	0	119732	0	0	121915	0	0	124154	0	0	126375	0	0	128639	0	0	122570	0	0	132512	0	0	134819	0	0	137091	0	0	139326	0	0	141519	0	0
Esmeraldas	SAN LORENZO	38330.9	1	26.0886	28180	0	0	39621	0	0	40330.7	1	24.795	41052	0	0	41782.2	0	0	42543.9	0	0	43325.3	0	0	44100.2	0	0	44890.4	0	0	42486	0	0	46241.9	0	0	47046.9	0	0	47839.7	0	0	48619.7	0	0	49384.9	1	20.2491
Esmeraldas	ATACAMES	39656.3	0	0	30267	0	0	40991.1	0	0	41725.3	0	0	42471.6	0	0	43227	0	0	44015	0	0	44823.5	0	0	45625.1	0	0	46442.7	0	0	41526	0	0	47840.9	0	0	48673.8	0	0	49493.9	0	0	50300.9	0	0	51092.6	0	0
Esmeraldas	RIOVERDE	26629.6	0	0	22164	0	0	27525.9	0	0	28018.9	0	0	28520	0	0	29027.3	0	0	29556.5	0	0	30099.4	0	0	30637.7	0	0	31186.7	0	0	26869	0	0	32125.6	0	0	32684.9	0	0	33235.7	0	0	33777.5	0	0	34309.2	0	0
Esmeraldas	Total	465526	3	6.44432	385223	1	2.5959	481195	1	2.07816	489814	1	2.04159	498574	2	4.01144	507442	3	5.91201	516693	1	1.93539	526183	0	0	535594	0	0	545191	0	0	491168	0	0	561605	0	0	571382	1	1.75014	581010	0	0	590483	0	0	599777	1	1.66729
Guayas	ALFREDO BAQUERIZO MORENO	20349	1	49.1425	19982	0	0	21033.9	0	0	21410.7	0	0	21793.6	0	0	22181.2	0	0	22585.6	1	44.276	23000.4	0	0	23411.8	0	0	23831.3	0	0	25179	4	158.863	24593.3	0	0	24988.2	0	0	25382.4	0	0	25775.5	0	0	26167.2	0	0
Guayas	BALAO	18088.8	2	110.566	17262	0	0	18697.7	0	0	19032.6	0	0	19373	0	0	19717.6	0	0	20077	0	0	20445.8	0	0	20811.5	0	0	21184.4	0	0	20523	0	0	21861.7	0	0	22212.8	0	0	22563.2	0	0	22912.7	0	0	23260.8	0	0
Guayas	BALZAR	46302.4	0	0	48470	0	0	47860.9	0	0	48718.2	0	0	49589.4	0	0	50471.5	0	0	51391.6	3	58.3753	52335.5	6	114.645	53271.6	1	18.7717	54226.1	0	0	53937	0	0	55960	5	89.3496	56858.5	0	0	57755.5	0	0	58650	0	0	59541.2	0	0
Guayas	COLIMES	20381.3	0	0	21049	0	0	21067.3	0	0	21444.6	0	0	21828.2	0	0	22216.4	0	0	22621.4	1	44.2059	23036.9	0	0	23448.9	0	0	23869.1	0	0	23423	0	0	24632.3	0	0	25027.8	0	0	25422.7	0	0	25816.4	0	0	26208.7	0	0
Guayas	CORONEL MARCELINO MARIDUEÑA	10480.5	0	0	11054	0	0	10833.3	0	0	11027.4	0	0	11224.6	0	0	11424.2	0	0	11632.5	0	0	11846.2	0	0	12058	0	0	12274.1	0	0	12033	0	0	12666.5	0	0	12869.9	0	0	13073	0	0	13275.4	0	0	13477.2	0	0
Guayas	DAULE	117839	2	16.9724	85148	3	35.2328	121805	1	8.20983	123987	0	0	126204	0	0	128449	0	0	130791	6	45.8748	133193	6	45.0474	135575	10	73.7598	138004	2	14.4923	120326	8	66.486	142417	14	98.3028	144704	1	6.91067	146987	0	0	149263	0	0	151531	8	52.7943
Guayas	DURAN	203255	4	19.6797	178714	4	22.3821	210096	4	19.0389	213860	1	4.67597	217684	0	0	221556	0	0	225595	2	8.86543	229739	3	13.0583	233848	3	12.8289	238038	2	8.40202	235769	0	0	245649	5	20.3542	249593	0	0	253531	0	0	257458	0	0	261370	2	7.65199
Guayas	EL EMPALME	65980.9	2	30.3118	64789	1	15.4347	68201.9	0	0	69423.5	0	0	70665	0	0	71921.9	0	0	73233.1	0	0	74578.2	2	26.8175	75912	1	13.1731	77272.3	0	0	74451	1	13.4317	79743	0	0	81023.4	0	0	82301.7	0	0	83576.4	0	0	84846.3	1	11.786
Guayas	EL TRIUNFO	39341.8	1	25.4182	34117	1	29.3109	40666.1	3	73.7716	41394.5	0	0	42134.7	0	0	42884.2	0	0	43666	0	0	44468	0	0	45263.4	0	0	46074.4	0	0	44778	0	0	47547.6	0	0	48311.1	0	0	49073.2	0	0	49833.3	0	0	50590.5	0	0
Guayas	GENERAL ANTONIO ELIZALDE	8932.66	1	111.949	8696	0	0	9233.33	0	0	9398.72	0	0	9566.8	0	0	9736.96	0	0	9914.48	0	0	10096.6	0	0	10277.2	0	0	10461.3	0	0	10642	3	281.902	10795.8	0	0	10969.1	0	0	11142.2	0	0	11314.8	0	0	11486.7	0	0
Guayas	GUAYAQUIL	2.04734e+06	30	14.1647	2039789	24	11.7659	2.11626e+06	23	10.8683	2.15416e+06	30	13.9265	2.19269e+06	48	21.891	2.23169e+06	75	33.6069	2.27237e+06	17	7.48117	2.31411e+06	16	6.91411	2.3555e+06	19	8.06624	2.3977e+06	16	6.67305	2350915	22	9.35806	2.47437e+06	5	2.02072	2.5141e+06	4	1.59103	2.55376e+06	1	0.391579	2.59332e+06	1	0.385607	2.63272e+06	1	0.379835
Guayas	ISIDRO AYORA	9436.86	0	0	8226	0	0	9754.5	0	0	9929.22	0	0	10106.8	0	0	10286.6	0	0	10474.1	0	0	10666.5	0	0	10857.2	0	0	11051.8	0	0	10870	0	0	11405.2	0	0	11588.3	0	0	11771.1	0	0	11953.4	0	0	12135.1	0	0
Guayas	LOMAS DE SARGENTILLO	15599.3	0	0	14194	0	0	16124.4	0	0	16413.2	0	0	16706.7	0	0	17003.9	0	0	17313.9	0	0	17631.9	0	0	17947.2	0	0	18268.8	0	0	18413	0	0	18853	0	0	19155.7	0	0	19457.9	0	0	19759.2	0	0	20059.5	0	0
Guayas	MILAGRO	143879	5	34.7515	140103	1	7.13761	148722	3	20.1719	151386	0	0	154093	1	6.48959	156834	0	0	159693	3	18.7861	162626	7	43.0435	165535	5	30.2052	168501	4	23.7388	166634	3	18.0035	173888	6	34.5049	176680	0	0	179468	1	5.57203	182248	0	0	185017	5	27.0246
Guayas	NARANJAL	58631.9	1	17.0556	53482	0	0	60605.4	0	0	61691	0	0	62794.2	0	0	63911.2	0	0	65076.3	0	0	66271.6	0	0	67456.9	0	0	68665.6	2	29.1267	69012	1	14.4902	70861.1	1	14.1121	71998.9	0	0	73134.8	0	0	74267.5	0	0	75396	0	0
Guayas	NARANJITO	32383.6	0	0	31756	0	0	33473.6	0	0	34073.2	0	0	34682.6	0	0	35299.5	0	0	35943	0	0	36603.2	0	0	37257.8	2	53.68	37925.4	0	0	37186	1	26.8918	39138.1	5	127.753	39766.5	0	0	40393.9	0	0	41019.5	0	0	41642.8	0	0
Guayas	NOBOL	16520.9	0	0	14753	0	0	17077	1	58.5583	17382.9	0	0	17693.8	0	0	18008.5	0	0	18336.8	0	0	18673.6	0	0	19007.6	0	0	19348.1	0	0	19600	0	0	19966.8	0	0	20287.4	0	0	20607.4	0	0	20926.6	0	0	21244.6	0	0
Guayas	PALESTINA	13854.7	3	216.533	14067	3	213.265	14321	3	209.482	14577.5	0	0	14838.2	0	0	15102.2	0	0	15377.5	0	0	15659.9	0	0	15940	0	0	16225.6	0	0	16065	0	0	16744.4	0	0	17013.3	0	0	17281.7	0	0	17549.4	0	0	17816	0	0
Guayas	PEDRO CARBO	37835.1	0	0	36711	0	0	39108.6	0	0	39809.1	0	0	40521.1	0	0	41241.8	0	0	41993.7	1	23.8131	42765	0	0	43529.8	0	0	44309.8	0	0	43436	0	0	45726.6	0	0	46460.8	0	0	47193.8	0	0	47924.8	0	0	48653	0	0
Guayas	PLAYAS	36684.5	0	0	30045	0	0	37919.3	0	0	38598.5	0	0	39288.8	0	0	39987.6	0	0	40716.7	0	0	41464.5	0	0	42206.1	0	0	42962.4	0	0	41935	0	0	44336.1	0	0	45047.9	0	0	45758.6	0	0	46467.4	0	0	47173.5	0	0
Guayas	Salitre	48751.1	5	102.562	50379	3	59.5486	50392.1	1	19.8444	51294.7	0	0	52212	0	0	53140.7	0	0	54109.5	2	36.9621	55103.3	3	54.4432	56088.9	1	17.8289	57093.9	4	70.06	57402	1	17.421	58919.4	0	0	59865.5	0	0	60809.9	0	0	61751.8	0	0	62690.1	2	31.903
Guayas	SAMBORONDON	59028.2	0	0	45476	1	21.9896	61015.1	1	16.3894	62108	0	0	63218.7	0	0	64343.2	0	0	65516.2	0	0	66719.6	0	0	67912.9	1	14.7248	69129.7	1	14.4656	67590	0	0	71340.1	0	0	72485.6	0	0	73629.2	0	0	74769.6	0	0	75905.7	0	0
Guayas	SANTA LUCIA	33513.7	1	29.8385	33868	3	88.5792	34641.8	5	144.334	35262.3	0	0	35892.9	0	0	36531.4	0	0	37197.4	4	107.535	37880.6	3	79.1963	38558.1	3	77.8047	39249	2	50.9568	38923	3	77.0753	40503.9	5	123.445	41154.3	0	0	41803.5	0	0	42451	0	0	43096.1	0	0
Guayas	SIMON BOLIVAR	21514.6	0	0	20385	0	0	22238.8	0	0	22637.1	0	0	23042	0	0	23451.8	0	0	23879.4	1	41.8772	24318	2	82.2438	24752.9	0	0	25196.4	0	0	25483	0	0	26002.1	0	0	26419.6	0	0	26836.4	0	0	27252	0	0	27666.1	0	0
Guayas	YAGUACHI	51629.1	2	38.7379	47630	0	0	53366.9	1	18.7382	54322.8	0	0	55294.3	0	0	56277.8	0	0	57303.8	1	17.4508	58356.3	4	68.5444	59400	4	67.34	60464.4	4	66.1546	60958	4	65.619	62397.7	12	192.315	63399.6	0	0	64399.8	2	31.056	65397.2	0	0	66391	0	0
Guayas	Total	3177555	60	18.5677	3070145	44	14.3316	3284512	46	14.0051	3343343	31	9.27216	3403134	49	14.3985	3463666	75	21.6534	3526812	42	11.9088	3591589	52	14.4783	3655825	50	13.6768	3721332	37	9.94268	3645483	51	13.9899	3840319	58	15.1029	3901981	5	1.2814	3963541	4	1.0092	4024929	1	0.248452	4086089	19	4.64992
Imbabura	IBARRA	104350	1	9.58309	153256	0	0	107863	0	0	109795	0	0	111758	1	8.9479	113746	0	0	115820	0	0	117947	1	8.47838	120056	0	0	122208	0	0	181175	2	11.0391	190812	0	0	193677	0	0	196549	0	0	199423	0	0	202289	0	0
Imbabura	ANTONIO ANTE	25146.1	0	0	36053	0	0	25992.4	0	0	26458	0	0	26931.2	0	0	27410.2	0	0	27910	0	0	28422.6	0	0	28930.9	0	0	29449.4	0	0	43518	0	0	45981.5	0	0	46671.8	0	0	47363.8	0	0	48056.4	0	0	48747	0	0
Imbabura	COTACACHI	24609.9	0	0	37215	0	0	25438.2	0	0	25893.9	0	0	26356.9	0	0	26825.8	0	0	27314.9	0	0	27816.5	0	0	28314	0	0	28821.4	0	0	40036	0	0	45001	0	0	45676.6	0	0	46353.9	0	0	47031.7	0	0	47707.6	0	0
Imbabura	OTAVALO	58845.4	0	0	90188	0	0	60826	0	0	61915.5	0	0	63022.8	0	0	64143.9	0	0	65313.4	0	0	66512.9	0	0	67702.4	0	0	68915.7	0	0	104874	0	0	107603	0	0	109219	0	0	110838	0	0	112459	0	0	114075	0	0
Imbabura	PIMAMPIRO	7551.97	0	0	12951	0	0	7806.14	0	0	7945.97	0	0	8088.07	0	0	8231.94	0	0	8382.03	0	0	8535.97	0	0	8688.63	0	0	8844.34	0	0	12970	0	0	13809.3	0	0	14016.6	0	0	14224.5	0	0	14432.5	0	0	14639.9	0	0
Imbabura	SAN MIGUEL DE URCUQUI	9139.17	0	0	14381	0	0	9446.76	0	0	9615.98	0	0	9787.95	0	0	9962.06	0	0	10143.7	0	0	10330	0	0	10514.7	0	0	10703.2	0	0	15671	0	0	16711.6	0	0	16962.5	0	0	17214	0	0	17465.8	0	0	17716.8	0	0
Imbabura	Total	229643	1	4.35459	344044	0	0	237372	0	0	241624	0	0	245945	1	4.06595	250320	0	0	254884	0	0	259565	1	3.8526	264207	0	0	268942	0	0	398244	2	5.02205	419919	0	0	426223	0	0	432543	0	0	438868	0	0	445175	0	0
Loja	LOJA	183324	3	16.3644	175077	1	5.71177	189495	2	10.5544	192889	0	0	196339	3	15.2797	199831	0	0	203474	0	0	207212	2	9.65197	210918	1	4.74119	214697	3	13.9732	214855	9	41.8887	225005	6	26.6661	227683	0	0	230328	0	0	232947	2	8.58563	235526	2	8.49162
Loja	CALVAS	23731.8	0	0	27604	0	0	24530.6	0	0	24970	0	0	25416.6	0	0	25868.6	0	0	26340.3	0	0	26824.1	0	0	27303.8	0	0	27793	0	0	28185	0	0	29127.5	5	171.659	29474.1	0	0	29816.6	0	0	30155.6	0	0	30489.5	0	0
Loja	CATAMAYO	26678.2	1	37.4838	27000	0	0	27576.2	1	36.2631	28070.1	0	0	28572.2	0	0	29080.3	0	0	29610.5	0	0	30154.4	0	0	30693.7	0	0	31243.6	1	32.0065	30638	0	0	32743.8	0	0	33133.4	0	0	33518.4	0	0	33899.6	0	0	34274.9	0	0
Loja	CELICA	12192.1	0	0	13358	0	0	12602.5	0	0	12828.2	0	0	13057.6	0	0	13289.8	0	0	13532.1	0	0	13780.7	0	0	14027.2	0	0	14278.5	0	0	14468	0	0	14964	0	0	15142.1	0	0	15318.1	0	0	15492.3	0	0	15663.8	0	0
Loja	CHAGUARPAMBA	6374.16	0	0	7898	0	0	6588.71	0	0	6706.72	0	0	6826.67	0	0	6948.09	0	0	7074.76	0	0	7204.71	0	0	7333.56	0	0	7464.96	0	0	7161	0	0	7823.38	0	0	7916.48	0	0	8008.46	0	0	8099.54	0	0	8189.2	0	0
Loja	ESPINDOLA	12977.5	0	0	15750	0	0	13414.4	0	0	13654.6	0	0	13898.8	0	0	14146	0	0	14403.9	0	0	14668.5	0	0	14930.8	0	0	15198.4	0	0	14799	0	0	15928.1	0	0	16117.7	0	0	16304.9	0	0	16490.3	0	0	16672.9	0	0
Loja	GONZANAMA	11643.1	0	0	14987	0	0	12035	1	83.0909	12250.6	1	81.6289	12469.7	0	0	12691.4	0	0	12922.8	0	0	13160.2	0	0	13395.6	0	0	13635.6	0	0	12716	0	0	14290.3	0	0	14460.3	0	0	14628.3	0	0	14794.7	0	0	14958.5	0	0
Loja	MACARA	16095.8	0	0	18350	0	0	16637.6	0	0	16935.6	0	0	17238.5	0	0	17545.1	3	170.988	17865	0	0	18193.1	0	0	18518.5	0	0	18850.3	0	0	19018	0	0	19755.4	0	0	19990.5	0	0	20222.8	0	0	20452.7	0	0	20679.1	0	0
Loja	PALTAS	20707.7	0	0	24703	0	0	21404.7	0	0	21788.1	0	0	22177.8	0	0	22572.2	0	0	22983.8	0	0	23405.9	1	42.7242	23824.5	0	0	24251.4	0	0	23801	0	0	25415.8	0	0	25718.3	0	0	26017.1	0	0	26312.9	0	0	26604.2	0	0
Loja	PUYANGO	13670.4	0	0	15505	0	0	14130.5	0	0	14383.6	0	0	14640.9	0	0	14901.2	0	0	15172.9	0	0	15451.6	0	0	15728	0	0	16009.8	0	0	15513	0	0	16778.4	0	0	16978.1	0	0	17175.4	0	0	17370.7	0	0	17563	0	0
Loja	SARAGURO	25251.6	0	0	28029	0	0	26101.6	0	0	26569.1	0	0	27044.3	0	0	27525.3	0	0	28027.1	0	0	28541.9	0	0	29052.3	0	0	29572.9	0	0	30183	0	0	30992.8	0	0	31361.6	0	0	31726	0	0	32086.8	0	0	32442	0	0
Loja	SOZORANGA	6521.61	0	0	7994	0	0	6741.13	0	0	6861.87	0	0	6984.59	0	0	7108.82	0	0	7238.42	0	0	7371.37	0	0	7503.21	0	0	7637.65	0	0	7465	0	0	8004.36	0	0	8099.61	0	0	8193.72	0	0	8286.9	0	0	8378.64	0	0
Loja	ZAPOTILLO	10857.8	0	0	10940	0	0	11223.3	0	0	11424.3	0	0	11628.6	0	0	11835.4	0	0	12051.2	0	0	12272.6	0	0	12492.1	0	0	12715.9	0	0	12312	0	0	13326.4	0	0	13485	0	0	13641.7	0	0	13796.8	0	0	13949.6	0	0
Loja	PINDAL	7566.02	0	0	7351	0	0	7820.69	0	0	7960.77	0	0	8103.14	0	0	8247.26	0	0	8397.62	0	0	8551.87	0	0	8704.81	0	0	8860.78	0	0	8645	0	0	9286.22	0	0	9396.73	0	0	9505.91	0	0	9614.01	0	0	9720.44	0	0
Loja	QUILANGA	3748.35	0	0	4582	0	0	3874.52	0	0	3943.92	0	0	4014.45	0	0	4085.85	0	0	4160.34	0	0	4236.76	0	0	4312.53	0	0	4389.8	0	0	4337	0	0	4600.57	0	0	4655.32	0	0	4709.41	0	0	4762.97	0	0	4815.69	0	0
Loja	OLMEDO	4309.3	2	464.112	5707	0	0	4454.35	0	0	4534.14	0	0	4615.23	1	216.674	4697.31	0	0	4782.95	0	0	4870.8	0	0	4957.91	0	0	5046.75	0	0	4870	0	0	5289.06	0	0	5352	0	0	5414.19	0	0	5475.76	0	0	5536.38	0	0
Loja	Total	385650	6	15.5581	404835	1	2.47014	398631	4	10.0343	405771	1	2.46444	413028	4	9.68457	420374	3	7.1365	428038	0	0	435900	3	6.88231	443696	1	2.2538	451646	4	8.85649	448966	9	20.0461	473331	11	23.2396	478964	0	0	484529	0	0	490039	2	4.08131	495464	2	4.03662
Los Ríos	BABAHOYO	134665	10	74.2582	132824	15	112.931	139198	8	57.4721	141691	0	0	144225	0	0	146791	0	0	149467	4	26.7618	152212	4	26.2791	154934	3	19.363	157711	8	50.7258	153776	11	71.5326	163687	17	103.857	166110	8	48.161	168509	0	0	170883	1	5.85197	173228	3	17.3182
Los Ríos	BABA	34872.2	2	57.3523	35185	3	85.2636	36046	1	27.7424	36691.6	1	27.2542	37347.8	0	0	38012.1	0	0	38705.1	3	77.5092	39416	3	76.1112	40121	6	149.548	40839.9	1	24.4859	39681	0	0	42387.4	4	94.3676	43014.8	8	185.982	43636.3	1	22.9167	44250.8	1	22.5985	44858.3	0	0
Los Ríos	MONTALVO	20959.2	0	0	20067	0	0	21664.7	0	0	22052.7	0	0	22447.1	0	0	22846.4	0	0	23262.9	0	0	23690.2	0	0	24113.9	0	0	24546	0	0	24164	0	0	25476.1	0	0	25853.2	0	0	26226.7	1	38.1291	26596	0	0	26961.1	0	0
Los Ríos	PUEBLOVIEJO	30878.9	0	0	29420	2	67.981	31918.3	0	0	32490	0	0	33071.1	0	0	33659.3	0	0	34272.9	1	29.1775	34902.4	0	0	35526.7	4	112.591	36163.3	0	0	36477	0	0	37533.6	0	0	38089.2	7	183.779	38639.4	0	0	39183.6	0	0	39721.5	0	0
Los Ríos	QUEVEDO	149635	1	6.68293	139790	4	28.6144	154672	4	25.8612	157442	0	0	160258	0	0	163108	0	0	166082	3	18.0634	169132	2	11.8251	172157	0	0	175242	0	0	173575	3	17.2836	181882	0	0	184575	0	0	187241	0	0	189878	0	0	192485	1	5.19522
Los Ríos	URDANETA	25606.9	0	0	25812	0	0	26468.8	0	0	26943	0	0	27424.8	0	0	27912.6	0	0	28421.5	0	0	28943.5	1	34.5501	29461.2	0	0	29989	1	33.3455	29263	0	0	31125.4	0	0	31586.1	0	0	32042.5	0	0	32493.7	0	0	32939.8	0	0
Los Ríos	VENTANAS	57447.7	0	0	57995	0	0	59381.3	1	16.8403	60445	0	0	61525.9	0	0	62620.3	0	0	63761.9	0	0	64933.1	1	15.4005	66094.4	1	15.1299	67278.7	0	0	66551	1	15.0261	69828.1	0	0	70861.7	0	0	71885.4	0	0	72897.8	0	0	73898.5	3	40.5962
Los Ríos	VINCES	62093.9	3	48.3139	61565	1	16.243	64184	2	31.1604	65333.6	1	15.3061	66502	0	0	67684.9	9	132.969	68918.8	7	101.569	70184.7	3	42.7443	71440	2	27.9955	72720.1	2	27.5027	71736	0	0	75475.6	0	0	76592.8	0	0	77699.4	0	0	78793.6	0	0	79875.3	0	0
Los Ríos	Quinsaloma	14141.4	0	0	13150	0	0	14617.4	0	0	14879.2	0	0	15145.3	0	0	15414.7	0	0	15695.7	0	0	15984	0	0	16269.9	0	0	16561.4	0	0	16476	0	0	17189	0	0	17443.4	0	0	17695.4	0	0	17944.6	0	0	18191	1	54.9723
Los Ríos	PALENQUE	19754.3	0	0	20658	0	0	20419.2	0	0	20785	0	0	21156.7	0	0	21533	3	139.321	21925.6	2	91.2177	22328.3	0	0	22727.6	0	0	23134.9	0	0	22320	0	0	24011.5	0	0	24366.9	0	0	24719	0	0	25067.1	0	0	25411.2	0	0
Los Ríos	BUENA FE	53098.7	0	0	47361	0	0	54886	0	0	55869.1	0	0	56868.2	0	0	57879.8	0	0	58934.9	0	0	60017.4	0	0	61090.9	0	0	62185.5	0	0	63148	0	0	64541.9	0	0	65497.2	0	0	66443.5	0	0	67379.2	0	0	68304.2	0	0
Los Ríos	VALENCIA	36452.6	0	0	32870	1	30.4229	37679.5	0	0	38354.5	0	0	39040.4	0	0	39734.8	0	0	40459.2	0	0	41202.3	0	0	41939.2	0	0	42690.7	0	0	42556	0	0	44308.4	0	0	44964.2	0	0	45613.8	0	0	46256.2	0	0	46891.2	0	0
Los Ríos	MOCACHE	33097.1	0	0	33481	0	0	34211.1	0	0	34823.9	0	0	35446.7	0	0	36077.2	0	0	36734.9	0	0	37409.6	2	53.4622	38078.7	0	0	38761	1	25.7991	38392	0	0	40229.8	0	0	40825.3	0	0	41415.1	0	0	41998.3	0	0	42574.9	0	0
Los Ríos	Total	672703	16	23.7846	650178	26	39.989	695346	16	23.0101	707801	2	2.82565	720459	0	0	733274	12	16.365	746642	20	26.7866	760356	16	21.0428	773955	16	20.673	787823	13	16.5012	778115	15	19.2774	817676	21	25.6825	829779	23	27.7182	841767	2	2.37595	853622	2	2.34296	865340	8	9.24492
Manabí	24 DE MAYO	25076.1	0	0	28294	0	0	25920.1	0	0	26384.4	0	0	26856.2	0	0	27334	0	0	27832.3	0	0	28343.5	0	0	28850.4	0	0	29367.3	0	0	28846	0	0	30962.9	0	0	31299.5	0	0	31628	0	0	31947.7	0	0	32258.7	0	0
Manabí	BOLIVAR	33359	0	0	35627	0	0	34481.9	0	0	35099.5	0	0	35727.2	0	0	36362.7	0	0	37025.6	0	0	37705.7	0	0	38380	0	0	39067.8	0	0	40735	2	49.0978	41190.3	0	0	41638.1	0	0	42075.1	0	0	42500.4	0	0	42914.1	1	23.3023
Manabí	CHONE	105459	0	0	117634	0	0	109009	1	9.17356	110961	0	0	112946	0	0	114955	0	0	117051	0	0	119200	0	0	121332	1	8.24183	123506	1	8.09674	126491	0	0	130217	0	0	131632	8	60.7754	133014	0	0	134358	0	0	135666	0	0
Manabí	EL CARMEN	77520	0	0	69998	0	0	80129.4	0	0	81564.6	0	0	83023.3	0	0	84500	0	0	86040.5	1	11.6224	87620.8	0	0	89187.9	0	0	90786.1	0	0	89021	0	0	95718.5	0	0	96759.1	0	0	97774.6	0	0	98762.9	0	0	99724.3	0	0
Manabí	FLAVIO ALFARO	21808	0	0	25390	0	0	22542	0	0	22945.8	0	0	23356.1	0	0	23771.6	0	0	24205	0	0	24649.5	0	0	25090.4	0	0	25540	0	0	25004	0	0	26927.6	0	0	27220.3	0	0	27506	0	0	27784	0	0	28054.5	0	0
Manabí	JAMA	17233.4	0	0	20230	0	0	17813.4	0	0	18132.5	0	0	18456.8	0	0	18785.1	0	0	19127.5	0	0	19478.9	0	0	19827.2	0	0	20182.5	0	0	23253	0	0	21279	0	0	21510.4	0	0	21736.1	0	0	21955.8	0	0	22169.6	0	0
Manabí	JARAMIJO	16388.8	0	0	11967	0	0	16940.4	0	0	17243.9	0	0	17552.3	0	0	17864.5	0	0	18190.1	0	0	18524.2	0	0	18855.6	0	0	19193.4	0	0	18486	0	0	20236.2	0	0	20456.2	0	0	20670.9	0	0	20879.8	0	0	21083.1	0	0
Manabí	JIPIJAPA	60645.8	1	16.4892	65796	0	0	62687.1	0	0	63809.9	0	0	64951.1	0	0	66106.4	0	0	67311.6	0	0	68547.9	0	0	69773.8	0	0	71024.1	0	0	71083	0	0	74882.9	0	0	75697	0	0	76491.4	0	0	77264.6	0	0	78016.7	0	0
Manabí	JUNIN	16840.8	0	0	18491	0	0	17407.7	0	0	17719.5	0	0	18036.4	0	0	18357.2	0	0	18691.9	0	0	19035.2	0	0	19375.6	0	0	19722.8	0	0	18942	0	0	20794.4	0	0	21020.4	0	0	21241.1	0	0	21455.7	0	0	21664.6	0	0
Manabí	MANTA	192982	0	0	192322	0	0	199478	0	0	203051	1	4.92488	206682	0	0	210358	0	0	214193	1	4.66868	218127	0	0	222028	0	0	226007	0	0	226477	0	0	238286	0	0	240877	0	0	243405	0	0	245865	0	0	248258	0	0
Manabí	MONTECRISTI	58412.3	0	0	43400	0	0	60378.4	0	0	61459.9	0	0	62559	0	0	63671.8	0	0	64832.6	1	15.4243	66023.4	0	0	67204.2	0	0	68408.4	0	0	70294	0	0	72125.1	0	0	72909.2	0	0	73674.4	0	0	74419	0	0	75143.5	0	0
Manabí	OLMEDO	8264.24	0	0	9243	0	0	8542.41	0	0	8695.42	0	0	8850.92	0	0	9008.36	0	0	9172.59	0	0	9341.06	0	0	9508.12	0	0	9678.5	0	0	9844	0	0	10204.3	0	0	10315.3	0	0	10423.5	0	0	10528.9	0	0	10631.4	0	0
Manabí	PAJAN	32441.4	0	0	35952	0	0	33533.3	0	0	34134	0	0	34744.4	0	0	35362.4	0	0	36007.1	0	0	36668.5	1	27.2714	37324.3	0	0	37993.1	0	0	37073	0	0	40057.3	0	0	40492.7	0	0	40917.7	0	0	41331.3	0	0	41733.6	0	0
Manabí	PEDERNALES	48067.8	0	0	46876	0	0	49685.7	0	0	50575.7	0	0	51480.2	0	0	52395.9	0	0	53351.1	0	0	54331	0	0	55302.7	0	0	56293.6	0	0	55128	3	54.4188	59352.1	0	0	59997.3	0	0	60627	0	0	61239.8	0	0	61836	0	0
Manabí	PICHINCHA	25745.5	0	0	29945	0	0	26612.1	0	0	27088.7	0	0	27573.2	0	0	28063.6	0	0	28575.2	0	0	29100.1	1	34.3642	29620.5	0	0	30151.3	0	0	30244	0	0	31789.4	0	0	32135	0	0	32472.3	0	0	32800.5	0	0	33119.8	0	0
Manabí	PORTOVIEJO	235818	1	4.24056	238430	1	4.1941	243756	3	12.3074	248122	0	0	252559	0	0	257051	0	0	261738	1	3.82062	266545	0	0	271312	0	0	276174	1	3.62091	280029	0	0	291178	0	0	294344	8	27.1791	297433	0	0	300440	0	0	303364	2	6.59274
Manabí	PUERTO LOPEZ	17463	0	0	16626	0	0	18050.8	0	0	18374.2	0	0	18702.7	0	0	19035.4	0	0	19382.4	0	0	19738.5	0	0	20091.5	0	0	20451.5	0	0	20451	0	0	21562.6	0	0	21797	0	0	22025.8	0	0	22248.4	0	0	22465	0	0
Manabí	ROCAFUERTE	29450.4	0	0	29321	1	34.1052	30441.7	0	0	30986.9	0	0	31541.1	0	0	32102.1	0	0	32687.3	0	0	33287.7	0	0	33883.1	0	0	34490.2	0	0	33469	0	0	36364.1	0	0	36759.4	0	0	37145.2	0	0	37520.7	0	0	37885.9	0	0
Manabí	SAN VICENTE	18568.5	0	0	19116	0	0	19193.5	0	0	19537.3	0	0	19886.7	0	0	20240.4	0	0	20609.4	0	0	20988	0	0	21363.3	0	0	21746.1	0	0	22025	0	0	22927.6	0	0	23176.9	0	0	23420.1	0	0	23656.8	0	0	23887.1	0	0
Manabí	SANTA ANA	40744.7	1	24.543	45287	0	0	42116.2	0	0	42870.6	0	0	43637.2	0	0	44413.4	0	0	45223.1	0	0	46053.7	0	0	46877.4	0	0	47717.4	0	0	47385	0	0	50309.9	0	0	50856.8	0	0	51390.6	0	0	51910	0	0	52415.4	0	0
Manabí	SUCRE	48527.5	0	0	52158	0	0	50160.9	0	0	51059.4	0	0	51972.5	0	0	52897	0	0	53861.3	0	0	54850.6	0	0	55831.6	0	0	56832	0	0	57159	0	0	59919.7	0	0	60571.1	0	0	61206.9	0	0	61825.5	0	0	62427.4	0	0
Manabí	TOSAGUA	32373.7	0	0	33922	0	0	33463.4	0	0	34062.8	0	0	34672	0	0	35288.7	0	0	35932	0	0	36592	0	0	37246.5	0	0	37913.9	0	0	38341	0	0	39973.8	0	0	40408.3	0	0	40832.4	0	0	41245.1	0	0	41646.6	0	0
Manabí	Total	1163190	3	2.57911	1186025	2	1.68631	1202343	4	3.32684	1223879	1	0.817074	1245766	0	0	1267925	0	0	1291040	4	3.09828	1314753	2	1.5212	1338267	1	0.747235	1362247	2	1.46816	1369780	5	3.65022	1436259	0	0	1451873	16	11.0202	1467111	0	0	1481940	0	0	1496366	3	2.00486
Morona Santiago	GUALAQUIZA	16423.9	0	0	15288	0	0	16976.7	0	0	17280.9	0	0	17589.9	0	0	17902.7	0	0	18229.2	0	0	18564	0	0	18896	0	0	19234.6	0	0	17162	0	0	19021.2	0	0	19552	0	0	20082.9	0	0	20611.3	0	0	21136.7	0	0
Morona Santiago	HUAMBOYA	7489.69	0	0	5965	0	0	7741.8	0	0	7880.48	0	0	8021.42	0	0	8164.07	0	0	8312.95	0	0	8465.62	0	0	8617.02	0	0	8771.45	0	0	8466	0	0	8674.11	0	0	8916.19	0	0	9158.27	0	0	9399.25	0	0	9638.86	0	0
Morona Santiago	LIMON INDANZA	9246.23	0	0	10192	0	0	9557.46	0	0	9728.67	0	0	9902.67	0	0	10078.8	0	0	10262.6	0	0	10451	0	0	10637.9	0	0	10828.6	0	0	9722	0	0	10708.4	0	0	11007.3	0	0	11306.1	0	0	11603.6	0	0	11899.4	0	0
Morona Santiago	LOGROÑO	5332.69	0	0	4621	0	0	5512.19	0	0	5610.93	0	0	5711.29	0	0	5812.85	0	0	5918.85	0	0	6027.55	0	0	6135.35	0	0	6245.31	0	0	5723	0	0	6176	0	0	6348.37	0	0	6520.73	0	0	6692.31	0	0	6862.91	0	0
Morona Santiago	MORONA	37270.5	0	0	29818	0	0	38525	0	0	39215.1	0	0	39916.5	0	0	40626.3	0	0	41367.2	1	24.1738	42126.9	0	0	42880.3	0	0	43648.8	1	22.9101	41155	0	0	43164.4	4	92.6689	44369.1	1	22.5382	45573.7	0	0	46772.9	0	0	47965.2	0	0
Morona Santiago	PABLO VI	1559.55	0	0	1188	0	0	1612.05	0	0	1640.92	0	0	1670.27	0	0	1699.97	0	0	1730.97	0	0	1762.76	0	0	1794.29	0	0	1826.45	0	0	1823	0	0	1806.18	0	0	1856.59	0	0	1906.99	0	0	1957.17	0	0	2007.06	0	0
Morona Santiago	PALORA	7406.83	0	0	6317	0	0	7656.14	0	0	7793.29	0	0	7932.68	0	0	8073.75	0	0	8220.97	0	0	8371.95	0	0	8521.68	0	0	8674.41	0	0	6936	0	0	8578.14	0	0	8817.55	0	0	9056.95	0	0	9295.26	0	0	9532.21	0	0
Morona Santiago	SAN JUAN BOSCO	3457.89	0	0	3131	0	0	3574.29	0	0	3638.31	0	0	3703.39	0	0	3769.25	0	0	3837.98	0	0	3908.46	0	0	3978.36	0	0	4049.66	0	0	3908	0	0	4004.72	0	0	4116.49	0	0	4228.25	0	0	4339.51	0	0	4450.13	0	0
Morona Santiago	SANTIAGO	8245.35	0	0	7886	0	0	8522.88	0	0	8675.56	0	0	8830.72	0	0	8987.77	0	0	9151.66	0	0	9319.73	0	0	9486.41	0	0	9656.42	0	0	9295	0	0	9549.26	0	0	9815.77	0	0	10082.3	0	0	10347.6	0	0	10611.3	0	0
Morona Santiago	SUCUA	16813.8	0	0	14412	0	0	17379.7	0	0	17691.1	0	0	18007.5	0	0	18327.7	0	0	18661.9	0	0	19004.6	0	0	19344.5	0	0	19691.2	0	0	18318	0	0	19472.7	0	0	20016.1	0	0	20559.6	0	0	21100.6	0	0	21638.5	0	0
Morona Santiago	TAISHA	17078.9	0	0	13078	0	0	17653.8	0	0	17970.1	0	0	18291.5	0	0	18616.7	0	0	18956.2	1	52.7531	19304.4	0	0	19649.6	0	0	20001.8	0	0	18437	0	0	19779.8	0	0	20331.8	0	0	20883.8	0	0	21433.4	0	0	21979.7	0	0
Morona Santiago	Tiwintza	5712.65	0	0	3516	0	0	5904.94	0	0	6010.72	0	0	6118.22	0	0	6227.03	0	0	6340.58	0	0	6457.02	0	0	6572.5	0	0	6690.29	0	0	6995	0	0	6616.05	0	0	6800.69	0	0	6985.34	0	0	7169.14	0	0	7351.89	0	0
Morona Santiago	Total	136038	0	0	115412	0	0	140617	0	0	143136	0	0	145696	0	0	148287	0	0	150991	2	13.2458	153764	0	0	156514	0	0	159319	1	6.27672	147940	0	0	157551	4	25.3886	161948	1	6.17482	166345	0	0	170722	0	0	175074	0	0
Napo	ARCHIDONA	22051.2	0	0	18551	0	0	22793.5	0	0	23201.7	0	0	23616.6	0	0	24036.9	0	0	24475	0	0	24924.5	0	0	25370.3	0	0	25824.9	0	0	24969	0	0	25799.2	0	0	26420.5	0	0	27045.7	1	36.9745	27672.3	0	0	28303.5	0	0
Napo	CARLOS JULIO AROSEMENA	3363.91	0	0	2943	0	0	3477.15	0	0	3539.43	0	0	3602.71	0	0	3666.82	0	0	3733.67	0	0	3802.24	0	0	3870.23	0	0	3939.59	0	0	3664	0	0	3935.67	0	0	4030.44	0	0	4125.82	0	0	4221.41	0	0	4317.69	0	0
Napo	EL CHACO	7005.4	0	0	6133	0	0	7241.23	0	0	7370.93	0	0	7502.72	0	0	7636.24	0	0	7775.44	0	0	7918.24	0	0	8059.84	0	0	8204.28	0	0	7960	0	0	8196.12	0	0	8393.48	0	0	8592.1	0	0	8791.18	0	0	8991.68	0	0
Napo	QUIJOS	5576.72	0	0	5505	0	0	5764.45	0	0	5867.7	0	0	5972.62	0	0	6078.9	0	0	6189.72	0	0	6303.39	0	0	6416.12	0	0	6531.1	0	0	6224	0	0	6524.61	0	0	6681.71	0	0	6839.83	0	0	6998.31	0	0	7157.92	0	0
Napo	TENA	55606.8	1	17.9834	46007	3	65.2075	57478.7	0	0	58508.2	0	0	59554.4	0	0	60614.2	0	0	61719.1	0	0	62852.6	0	0	63976.6	1	15.6307	65123.1	0	0	60880	0	0	65058.4	0	0	66624.9	0	0	68201.6	0	0	69781.8	0	0	71373.3	0	0
Napo	Total	93604	1	10.6833	79139	3	37.908	96755	0	0	98488	0	0	100249	0	0	102033	0	0	103893	0	0	105801	0	0	107693	1	9.28565	109623	0	0	103697	0	0	109514	0	0	112151	0	0	114805	1	8.71042	117465	0	0	120144	0	0
Orellana	AGUARICO	4970.88	0	0	4658	0	0	5138.21	0	0	5230.24	0	0	5323.79	0	0	5418.49	0	0	5517.26	0	0	5618.61	0	0	5719.08	0	0	5821.57	0	0	4847	0	0	5960.09	0	0	6076.95	0	0	6188.68	0	0	6295.24	0	0	6397.1	0	0
Orellana	LA JOYA DE LOS SACHAS	60286.2	0	0	42010	0	0	62315.5	0	0	63431.6	0	0	64566.3	0	0	65714.8	0	0	66912.6	0	0	68141.8	0	0	69360.2	0	0	70603.3	0	0	72795	0	0	72283.1	0	0	73700.4	0	0	75055.5	0	0	76347.9	0	0	77583.2	0	0
Orellana	LORETO	33955.2	0	0	26363	0	0	35098.1	0	0	35726.8	0	0	36365.8	0	0	37012.7	0	0	37687.4	0	0	38379.7	0	0	39065.9	0	0	39766.1	0	0	37591	0	0	40712.2	0	0	41510.5	0	0	42273.7	0	0	43001.6	1	23.2549	43697.4	0	0
Orellana	ORELLANA	18104.8	0	0	13462	0	0	18714.2	0	0	19049.4	0	0	19390.1	0	0	19735	0	0	20094.8	0	0	20463.9	0	0	20829.8	0	0	21203.1	2	94.3258	21163	3	141.757	21707.6	5	230.334	22133.2	1	45.181	22540.2	1	44.3653	22928.3	0	0	23299.3	0	0
Orellana	Total	117317	0	0	86493	0	0	121266	0	0	123438	0	0	125646	0	0	127881	0	0	130212	0	0	132604	0	0	134975	0	0	137394	2	14.5567	136396	3	21.9948	140663	5	35.546	143421	1	6.97248	146058	1	6.8466	148573	1	6.7307	150977	0	0
Pastaza (*no cases were detected in the Pastaza province during the study period)	Total	61779	0	0	78624	0	0	79984	0	0	81417	0	0	82873	0	0	84347	0	0	85885	0	0	87462	0	0	89026	0	0	90622	0	0	83933	0	0	89053	0	0	91699	0	0	94373	0	0	97093	0	0	99855	0	0
Pichincha	CAYAMBE	76785.5	1	13.0233	69800	0	0	79370.2	0	0	80791.8	0	0	82236.6	0	0	83699.4	0	0	85225.3	0	0	86790.7	0	0	88342.9	0	0	89925.9	0	0	85795	0	0	91314	0	0	93186.9	0	0	95064.6	1	10.5192	96945.5	0	0	98828.3	0	0
Pichincha	MEJIA	72120	0	0	62888	0	0	74547.6	0	0	75882.9	0	0	77239.9	0	0	78613.8	0	0	80047	0	0	81517.2	0	0	82975.1	0	0	84462	0	0	81335	0	0	85765.7	0	0	87524.9	0	0	89288.4	0	0	91055	0	0	92823.4	0	0
Pichincha	PEDRO MONCAYO	29128.6	0	0	25594	0	0	30109.1	0	0	30648.4	0	0	31196.5	0	0	31751.3	0	0	32330.2	0	0	32924	0	0	33512.9	0	0	34113.4	0	0	33172	0	0	34640	0	0	35350.4	0	0	36062.7	0	0	36776.3	0	0	37490.5	0	0
Pichincha	PEDRO VICENTE MALDONADO	11272.8	0	0	9965	0	0	11652.2	0	0	11860.9	0	0	12073.1	0	0	12287.8	0	0	12511.8	0	0	12741.6	0	0	12969.5	0	0	13201.9	0	0	12924	0	0	13405.7	0	0	13680.7	0	0	13956.3	0	0	14232.4	0	0	14508.9	0	0
Pichincha	PUERTO QUITO	18463	0	0	17100	0	0	19084.5	0	0	19426.3	1	51.4765	19773.7	1	50.5721	20125.5	0	0	20492.4	0	0	20868.8	0	0	21242	0	0	21622.6	0	0	20445	0	0	21956.4	0	0	22406.7	0	0	22858.2	1	43.7479	23310.5	0	0	23763.2	0	0
Pichincha	QUITO	1.99391e+06	7	3.51069	1839853	4	2.17409	2.06103e+06	5	2.42598	2.09794e+06	8	3.81326	2.13546e+06	7	3.27798	2.17344e+06	9	4.14089	2.21307e+06	5	2.25931	2.25372e+06	20	8.87424	2.29402e+06	9	3.92324	2.33513e+06	23	9.84956	2239191	26	11.6113	2.37117e+06	8	3.37386	2.41981e+06	17	7.02535	2.46857e+06	9	3.64584	2.51741e+06	12	4.76681	2.5663e+06	3	1.169
Pichincha	RUMIÑAHUI	76031	0	0	65882	0	0	78590.2	0	0	79997.9	0	0	81428.5	0	0	82876.9	0	0	84387.8	0	0	85937.8	0	0	87474.8	0	0	89042.2	0	0	85852	0	0	90416.7	0	0	92271.2	0	0	94130.4	0	0	95992.8	1	10.4174	97857.1	0	0
Pichincha	SAN MIGUEL DE LOS BANCOS	12475.3	0	0	10717	0	0	12895.2	0	0	13126.2	0	0	13360.9	0	0	13598.5	0	0	13846.5	0	0	14100.8	0	0	14353	0	0	14610.2	0	0	17573	0	0	14835.7	0	0	15140	0	0	15445	0	0	15750.6	0	0	16056.5	0	0
Pichincha	Total	2290186	8	3.49317	2101799	4	1.90313	2367274	5	2.11213	2409676	9	3.73494	2452769	8	3.26162	2496397	9	3.6052	2541909	5	1.96703	2588596	20	7.7262	2634893	9	3.4157	2682107	23	8.57535	2576287	26	10.092	2723509	8	2.93739	2779370	17	6.11649	2835373	11	3.87956	2891472	13	4.49598	2947627	3	1.01777
Santo Domingo de los Tsáchilas	La Concordia	32144.6	0	0	45232	0	0	33215.8	0	0	33810.7	0	0	34415.4	0	0	35027.5	0	0	35666.1	0	0	36321.2	0	0	36970.9	0	0	37633.3	0	0	42924	0	0	37496.3	0	0	38422.8	0	0	39357.5	0	0	40301.9	0	0	41252.7	0	0
Santo Domingo de los Tsáchilas	Santo Domingo	247511	0	0	287018	0	0	255759	0	0	260340	0	0	264997	0	0	269709	0	0	274627	0	0	279671	0	0	284673	1	3.5128	289774	5	17.2548	368013	4	10.8692	288719	0	0	295853	0	0	303050	3	9.89934	310322	3	9.66738	317643	1	3.14819
Santo Domingo de los Tsáchilas	Total	279565	0	0	332250	0	0	288975	0	0	294151	0	0	299412	0	0	304737	0	0	310293	0	0	315992	0	0	321644	1	3.10903	327407	5	15.2715	410937	4	9.73385	326215	0	0	334276	0	0	342408	3	8.76148	350624	3	8.55617	358896	1	2.78632
Santa Elena	La libertad	100636	0	0	77646	0	0	104023	0	0	105886	0	0	107780	0	0	109697	0	0	111697	0	0	113748	0	0	115783	0	0	117858	0	0	95942	0	0	119631	0	0	122073	0	0	124523	0	0	126978	0	0	129433	0	0
Santa Elena	Salinas	71121.5	0	0	49572	0	0	73515.5	0	0	74832.3	0	0	76170.5	0	0	77525.3	0	0	78938.8	0	0	80388.5	0	0	81826.3	0	0	83292.6	0	0	68675	0	0	84546.1	0	0	86271.8	0	0	88003.2	0	0	89738.1	0	0	91473.4	0	0
Santa Elena	Santa Elena	153986	0	0	111671	0	0	159169	0	0	162020	0	0	164918	0	0	167851	0	0	170911	0	0	174050	0	0	177163	1	5.64452	180338	0	0	144076	0	0	183052	0	0	186788	0	0	190537	0	0	194293	0	0	198050	0	0
Santo Elena	Total	325743	0	0	238889	0	0	336708	0	0	342739	0	0	348868	0	0	355073	0	0	361547	0	0	368187	0	0	374772	1	2.66829	381488	0	0	308693	0	0	387229	0	0	395133	0	0	403063	0	0	411009	0	0	418957	0	0
Sucumbíos	Cascales	9551.48	0	0	7409	0	0	9873.03	0	0	10049.8	0	0	10229.6	0	0	10411.6	0	0	10601.3	0	0	10796.1	0	0	10989.1	0	0	11186.1	0	0	11104	0	0	11125.2	0	0	11413.6	0	0	11704.4	0	0	11997.2	0	0	12291.9	0	0
Sucumbíos	Cuyabeno (Kuyawinu)	7263.21	0	0	6643	0	0	7507.72	0	0	7642.17	0	0	7778.84	0	0	7917.23	0	0	8061.54	0	0	8209.62	0	0	8356.43	0	0	8506.2	0	0	7133	0	0	8459.91	0	0	8679.24	0	0	8900.34	0	0	9122.99	0	0	9347.13	0	0
Sucumbíos	Gonzalo Pizarro (Lumpaki)	8240.51	0	0	6964	0	0	8517.93	0	0	8670.46	0	0	8825.52	0	0	8982.54	0	0	9146.26	0	0	9314.27	0	0	9480.84	0	0	9650.75	0	0	8599	0	0	9598.24	0	0	9847.08	0	0	10097.9	0	0	10350.5	0	0	10604.8	0	0
Sucumbíos	Lago Agrio (P'uchqu qucha)	83361.1	1	11.996	66788	3	44.9182	86167.5	1	11.6053	87710.5	0	0	89279.1	0	0	90867.5	3	33.0151	92523.7	1	10.808	94223.3	0	0	95908.3	3	31.2799	97627.1	0	0	91744	6	65.3994	97095.9	0	0	99613.2	7	70.2718	102151	1	9.78945	104706	0	0	107279	0	0
Sucumbíos	Putumayo (Putumayu)	8030.4	0	0	6171	0	0	8300.74	0	0	8449.38	0	0	8600.49	0	0	8753.51	0	0	8913.06	0	0	9076.78	0	0	9239.1	0	0	9404.68	0	0	10174	0	0	9353.51	0	0	9596	0	0	9840.46	0	0	10086.6	0	0	10334.4	0	0
Sucumbíos	Shushufindi	40261.4	0	0	32184	0	0	41616.8	0	0	42362	0	0	43119.6	0	0	43886.7	3	68.3578	44686.7	2	44.7561	45507.5	0	0	46321.3	1	21.5883	47151.5	1	21.2082	44328	0	0	46894.9	0	0	48110.7	0	0	49336.3	1	20.2691	50570.5	0	0	51813	0	0
Sucumbíos	Sucumbíos (Sukumpiyu)	3042.93	0	0	2836	0	0	3145.37	0	0	3201.69	0	0	3258.95	0	0	3316.93	0	0	3377.39	0	0	3439.43	0	0	3500.94	0	0	3563.68	0	0	3390	0	0	3544.29	0	0	3636.18	0	0	3728.81	0	0	3822.08	0	0	3915.99	0	0
Sucumbíos	Total	159751	1	6.25974	128995	3	23.2567	165129	1	6.05587	168086	0	0	171092	0	0	174136	6	34.4558	177310	3	16.9195	180567	0	0	183796	4	21.7633	187090	1	5.34502	176472	6	33.9997	186072	0	0	190896	7	36.6692	195759	2	10.2166	200656	0	0	205586	0	0
Tungurahua	Ambato (Ampatu)	284172	0	0	287282	0	0	293737	0	0	298998	0	0	304345	0	0	309759	0	0	315406	2	6.34104	321199	1	3.11334	326943	3	9.1759	332802	0	0	329856	0	0	347199	0	0	351581	8	22.7544	355990	0	0	360401	0	0	364805	0	0
Tungurahua	Baños de Agua Santa	16660.8	0	0	16112	0	0	17221.6	0	0	17530.1	0	0	17843.6	0	0	18161	0	0	18492	0	0	18831.7	0	0	19168.5	0	0	19512	0	0	20018	0	0	20356.1	0	0	20612.9	0	0	20871.5	0	0	21130.1	0	0	21388.3	0	0
Tungurahua	Cevallos	7278.57	0	0	6873	0	0	7523.56	0	0	7658.33	0	0	7795.28	0	0	7933.94	0	0	8078.58	0	0	8226.96	0	0	8374.09	0	0	8524.15	0	0	8163	0	0	8892.92	0	0	9005.13	0	0	9118.07	0	0	9231.05	0	0	9343.85	0	0
Tungurahua	Mocha	5900.95	0	0	6371	0	0	6099.57	0	0	6208.83	0	0	6319.86	0	0	6432.27	0	0	6549.54	0	0	6669.83	0	0	6789.12	0	0	6910.78	0	0	6777	0	0	7209.75	0	0	7300.72	0	0	7392.28	0	0	7483.88	0	0	7575.33	0	0
Tungurahua	Patate	11302.1	0	0	11771	0	0	11682.5	0	0	11891.8	0	0	12104.5	0	0	12319.8	0	0	12544.4	0	0	12774.8	0	0	13003.3	0	0	13236.3	0	0	13497	0	0	13808.9	0	0	13983.1	0	0	14158.5	0	0	14333.9	0	0	14509.1	0	0
Tungurahua	Quero (Kiru)	16383.2	0	0	18187	0	0	16934.6	0	0	17238	0	0	17546.2	0	0	17858.3	0	0	18183.9	0	0	18517.9	0	0	18849.1	0	0	19186.8	0	0	19205	0	0	20016.9	0	0	20269.5	0	0	20523.7	0	0	20778	0	0	21031.9	0	0
Tungurahua	San Pedro de Pelileo (Pelileo)	48728.3	0	0	48988	0	0	50368.5	0	0	51270.7	0	0	52187.6	0	0	53115.8	0	0	54084.2	0	0	55077.6	0	0	56062.6	0	0	57067.2	0	0	56573	0	0	59536	0	0	60287.3	0	0	61043.3	0	0	61799.7	0	0	62554.9	0	0
Tungurahua	Santiago de Píllaro (Píllaro, Pillaru)	33387.6	0	0	34925	0	0	34511.4	0	0	35129.7	0	0	35757.9	0	0	36393.9	0	0	37057.4	0	0	37738	0	0	38413	0	0	39101.3	0	0	38357	0	0	40792.9	0	0	41307.6	0	0	41825.6	0	0	42343.9	0	0	42861.4	0	0
Tungurahua	Tisaleo	10510.9	0	0	10525	0	0	10864.6	0	0	11059.3	0	0	11257	0	0	11457.3	0	0	11666.1	0	0	11880.4	0	0	12092.9	0	0	12309.6	0	0	12137	0	0	12842.1	0	0	13004.2	0	0	13167.3	0	0	13330.4	0	0	13493.3	0	0
Tungurahua	Total	434324	0	0	441034	0	0	448943	0	0	456985	0	0	465157	0	0	473431	0	0	482062	2	4.14884	490916	1	2.03701	499696	3	6.00365	508650	0	0	504583	0	0	530655	0	0	537351	8	14.8878	544090	0	0	550832	0	0	557563	0	0
Zamora Chinchipe	CENTINELA DEL CONDOR	5347.67	0	0	5539	0	0	5527.7	0	0	5626.68	0	0	5727.37	0	0	5829.21	0	0	5935.47	0	0	6044.52	0	0	6152.64	0	0	6262.83	0	0	6479	0	0	6975.4	0	0	7153.5	0	0	7333.04	0	0	7513.64	0	0	7694.75	0	0
Zamora Chinchipe	CHINCHIPE	7584.26	0	0	8495	0	0	7839.59	0	0	7979.97	0	0	8122.78	0	0	8267.21	0	0	8417.91	0	0	8572.57	0	0	8725.91	0	0	8882.19	0	0	9119	0	0	9892.77	0	0	10145.4	0	0	10400	0	0	10656.1	0	0	10913	0	0
Zamora Chinchipe	EL PANGUI	7651.03	0	0	7441	0	0	7908.61	0	0	8050.22	0	0	8194.28	0	0	8339.98	0	0	8492.01	0	0	8648.03	0	0	8802.72	0	0	8960.38	0	0	8619	0	0	9979.86	0	0	10234.7	0	0	10491.5	0	0	10749.9	0	0	11009	0	0
Zamora Chinchipe	NANGARITZA	4428.58	0	0	4797	0	0	4577.68	0	0	4659.64	0	0	4743.03	0	0	4827.37	0	0	4915.37	0	0	5005.67	0	0	5095.21	0	0	5186.46	0	0	5196	0	0	5776.56	0	0	5924.06	0	0	6072.74	0	0	6222.3	0	0	6372.28	0	0
Zamora Chinchipe	PALANDA	6507.96	0	0	7066	0	0	6727.05	0	0	6847.51	0	0	6970.05	0	0	7093.98	0	0	7223.3	0	0	7356.01	0	0	7487.59	0	0	7621.69	0	0	8089	0	0	8488.86	0	0	8705.61	0	0	8924.09	0	0	9143.88	0	0	9364.28	0	0
Zamora Chinchipe	Piquinchi	2669.3	0	0	1691	0	0	2759.17	0	0	2808.57	0	0	2858.83	0	0	2909.66	0	0	2962.71	0	0	3017.14	0	0	3071.11	0	0	3126.11	0	0	3854	0	0	3481.79	0	0	3570.69	0	0	3660.3	0	0	3750.45	0	0	3840.85	0	0
Zamora Chinchipe	YACUAMBI	4735.36	0	0	5229	0	0	4894.78	0	0	4982.43	0	0	5071.59	0	0	5161.77	0	0	5255.86	0	0	5352.43	0	0	5448.17	0	0	5545.74	0	0	5835	0	0	6176.72	0	0	6334.43	0	0	6493.41	0	0	6653.33	0	0	6813.7	0	0
Zamora Chinchipe	YANTZAZA	15099.9	0	0	14552	0	0	15608.2	1	64.0688	15887.7	0	0	16172	0	0	16459.6	0	0	16759.6	0	0	17067.5	0	0	17372.8	0	0	17684	0	0	18675	0	0	19696	0	0	20198.9	0	0	20705.8	0	0	21215.8	0	0	21727.2	0	0
Zamora Chinchipe	ZAMORA	20859	0	0	21791	1	45.8905	21561.2	0	0	21947.3	0	0	22340	0	0	22737.3	0	0	23151.7	0	0	23577.1	0	0	23998.8	1	41.6687	24428.6	0	0	25510	0	0	27208.1	0	0	27902.8	7	250.871	28603.1	0	0	29307.5	0	0	30013.9	0	0
Zamora Chinchipe	Total	74883	0	0	76601	1	13.0547	77404	1	12.9192	78790	0	0	80200	0	0	81626	0	0	83114	0	0	84641	0	0	86155	1	11.607	87698	0	0	91376	0	0	97676	0	0	100170	7	69.8812	102684	0	0	105213	0	0	107749	0	0
Regions
Sierra		5214384	17	3.26021	5173720	13	2.5127	5389901	11	2.04085	5486445	10	1.82267	5584561	17	3.04411	5683895	12	2.11123	5787517	13	2.24621	5893818	33	5.59909	5999228	15	2.50032	6106727	30	4.91262	6081342	44	7.23525	6420995	24	3.73774	6529632	25	3.8287	6638272	12	1.8077	6746773	16	2.3715	6854980	8	1.16703
Costa		6607218	87	13.1674	6388473	78	12.2095	6829617	69	10.1031	6951947	36	5.17841	7076273	53	7.48982	7202139	98	13.6071	7333441	77	10.4998	7468135	74	9.90877	7601703	72	9.47156	7737915	58	7.49556	7604835	81	10.6511	8003784	79	9.87033	8128424	45	5.53613	8252300	10	1.21178	8375278	6	0.716394	8497242	35	4.11898
Amazonia		643372	2	3.10862	565264	7	12.3836	681155	2	2.93619	693355	0	0	705756	0	0	718310	6	8.35294	731405	5	6.83616	744839	0	0	758159	6	7.91391	771746	4	5.18305	739814	9	12.1652	780529	9	11.5306	800285	16	19.9929	820024	4	4.87791	839722	1	1.19087	859385	0	0
Ecuador Total		12464974	106	8.50383	12127457	98	8.08084	12900673	82	6.35626	13131747	46	3.50296	13366590	70	5.23694	13604344	116	8.52669	13852363	95	6.85804	14106792	107	7.585	14359090	93	6.47673	14616388	92	6.2943	14425991	134	9.28879	15205308	112	7.36585	15458341	86	5.56334	15710596	26	1.65493	15961773	23	1.44094	16211607	43	2.65242
[truncated: 25 more columns]
